# Supplementary material for: NMR Metabolite Profiling for the Characterization of Vessalico Garlic Ecotype and Bioactivity against Xanthomonas campestris pv. campestris
Source: Plants (Basel). 2024 Apr 23;13(9):1170. doi: 10.3390/plants13091170 (PMC11085173; doi:10.3390/plants13091170)
Supplement: Supplementary file 1 [file plants-13-01170-s001.zip]

Archive with 1 entries (1 files):
- plants-2938432-supplementary.pdf
